# Supplementary material for: A new species of Angelopteromyia Korneyev, 2001 (Diptera, Platystomatidae) from Iran, with the key to the species
Source: Zookeys. 2012 Sep 29;(224):81–8. doi: 10.3897/zookeys.224.3795 (PMC3487646; doi:10.3897/zookeys.224.3795)
Supplement: XML Treatment for Angelopteromyia korneyevi [file zookeys.224.3795-treatment1.xml]

<!DOCTYPE tp:taxon-treatment
  PUBLIC "-//TaxonX//DTD Taxonomic Treatment Publishing DTD v0 20100105//EN" "tax-treatment-NSO.dtd">
<tp:taxon-treatment xmlns:tp="http://www.plazi.org/taxpub"><tp:treatment-meta><mixed-citation publication-type="journal"><person-group><name><surname>Namin</surname><given-names>Saeed Mohamadzade</given-names></name><name><surname>Nozari</surname><given-names>Jamasb</given-names></name></person-group><article-title>A new species of 
                    <italic>Angelopteromyia</italic> Korneyev, 2001 (Diptera, Platystomatidae) from Iran, with the key to the species
                </article-title><source>Zookeys</source><day>29</day><month>9</month><year>2012</year><volume>2012</volume><issue>224</issue><fpage>81</fpage><lpage>88</lpage><pub-id pub-id-type="doi">10.3897/zookeys.224.3795</pub-id></mixed-citation></tp:treatment-meta><tp:nomenclature><tp:taxon-name>
                        <tp:taxon-name-part taxon-name-part-type="genus">Angelopteromyia</tp:taxon-name-part>
                        <tp:taxon-name-part taxon-name-part-type="species">korneyevi</tp:taxon-name-part>
                    <object-id xmlns:xlink="http://www.w3.org/1999/xlink" xlink:type="simple">urn:lsid:zoobank.org:act:CDE4B3D3-9BBB-45FC-A9F7-A71B0C00394B</object-id>
								<object-id xmlns:xlink="http://www.w3.org/1999/xlink" xlink:type="simple">http://species-id.net/wiki/Angelopteromyia_korneyevi</object-id>
								</tp:taxon-name><tp:taxon-authority>Mohamadzade Namin</tp:taxon-authority><tp:taxon-status xmlns:xlink="http://www.w3.org/1999/xlink" xlink:type="simple">sp. n.</tp:taxon-status><xref ref-type="fig" rid="F1">Figs 1</xref><xref ref-type="fig" rid="F2"/><xref ref-type="fig" rid="F3">–12</xref></tp:nomenclature><tp:treatment-sec sec-type="Type material"><title>Type material.</title><p>Holotype m#: Iran, West Azerbaijan Province, 10km west Ziveh, <named-content xmlns:xlink="http://www.w3.org/1999/xlink" content-type="dwc:verbatimCoordinates" xlink:type="simple">37°08'N, 44°52'E</named-content>, h 2700m, 8 July 2011 (Mohamadzade leg.) (JAZM).</p><p>Paratypes: 4♂, 1♀, same collection data as in holotype (JAZM; SIZK and first author’s personal collection).</p></tp:treatment-sec><tp:treatment-sec sec-type="Description"><title>Description.</title><p><bold>Male.</bold></p><p>Head (<xref ref-type="fig" rid="F1">fig. 2</xref>): Head length: height: width ratio = 1: 1.26: 1.48. Eye elongate elliptical. Lunule, antennal grooves and facial ridge black. Frons black, densely dark brownish tomentose, with black setulae and with shining black dots at bases of setulae and setae; ocellar triangle black. Lower two thirds of occiput conspicuously expanded posteriorly; postocellar, occipital and supracervical setulae black. Antenna black, first flagellomere rounded apico-dorsally, arista brownish black and grayish microtrichose with small pubescence. Antennae short and shorter than face, pedicel about half as long as first flagellomere, apical part of first flagellomere rounded and grayish microtrichose. Face shining black, concave in profile. Clypeus large, subshining black. Gena subshining dark brown and 1.2 times as long as first flagellomere. Sides of frons near compound eyes with triangular white microtrichose area. Anterior part of postgena around posterior margin of compound eyes with white microtrichose area that reaches to posterior margin of head. Proboscis brownish black, labellum large and black with long black setae. Palp rounded at apex, black with long black setae. Chaetotaxy: 2 orbital, 1 ocellar, 1 medial vertical, 1.15 times as long as 1 lateral vertical and 1.3 times as long as orbital setae and about twice as long as ocellar seta. All setae and setulae black.</p><fig id="F1" position="float" orientation="portrait"><label>Figures 1–6.</label><caption><p><italic><tp:taxon-name>Angelopteromyia korneyevi</tp:taxon-name></italic> sp. n. <bold>1</bold> wing <bold>2</bold> head in profile<bold>3</bold> male genitalia, right aspect <bold>4</bold> surstyli apex, ventral aspect <bold>5</bold> male terminalia <bold>6</bold> abdominal sclerites in male, ventral aspect.</p></caption><graphic xmlns:xlink="http://www.w3.org/1999/xlink" xlink:href="ZooKeys-224-081-g001.jpg" position="float" orientation="portrait" xlink:type="simple"/></fig><p>Thorax: all parts of thorax subshining black with numerous black dots at bases of setulae and setae (<xref ref-type="fig" rid="F3">fig. 12</xref>). Chaetotaxy: 1 postpronotal, 1+1 notopleural, 2+3 supra-alar, 1 intraalar, 1 dorsocentral, close to scutellum, 1 prescutellar acrostichal, 1 anepisternal and no katepisternal setae present. Scutellum black with 3 pairs of equal setae.</p><p>Wing (<xref ref-type="fig" rid="F1">fig. 1</xref>) 2.4 times as long as wide, with dark brown disc, and pattern of 3 hyaline crossbands. Base of wing and costal cell dark brown. Pterostigma brown without hyaline spots. Only 2 oblique hyaline bands present in apical part of the wing: one band crossing wing from r<sub>1</sub> cell to posterior margin of the wing. Another hyaline band crossing wing from r<sub>2+3</sub> cell near terminal part of R<sub>2+3</sub> to posterior margin of the wing. Posterior part of apical two-thirds of cell br with oblique hyaline crossband penetrating into cell dm. Anal lobe and cubital cell light brown, containing several hyaline spots at wing posterior margin. R<sub>1</sub> and R<sub>4+5</sub> setulose dorsally with 13–21 setulae (in holotype 13 on right and 15 on left wing) in whole length of R<sub>4+5</sub>. <!--PageBreak-->Penultimate section of M 2.3 times shorter than ultimate section and 1.2 times longer than dm-cu. Lower calypter light brown with dark brown spot in middle part. Knob of halter brown, stalk yellow.<!--PageBreak--></p><p>Legs with black coxae, trochanters, femora and tibiae; fore tarsus black, only basal one-fourth of first and second tarsomeres yellow. First and second tarsomeres of mid and hind tarsus yellow, remaining tarsomeres black. Fore femur subshining black and sparsely microtrichose, with long black setulae and 2 rows of ventro-lateral long black setae. All tibiae and tarsi with black setulae (<xref ref-type="fig" rid="F3">fig. 11</xref>).</p><p>Abdomen: subshining black, tergite 5 of male longer than tergites 1–4 together, with shining black posterior margin. Pleura velvet grey with black hairs. Sternites dark brown; sternite 5 of male very large and broad (<xref ref-type="fig" rid="F1">fig. 6</xref>). Male terminalia as on <xref ref-type="fig" rid="F1">figs 3–5</xref>. Proctiger triangular, swelling part of glans about three times longer than wide. Terminal filaments of acrophallus equally thick in whole length. Surstyli with one bifurcated claw-like prensiseta visible from ventral view (<xref ref-type="fig" rid="F1">fig. 4</xref>).</p><p>Body length: 4.2 mm. Wing length: 4.2 mm</p><p><bold>Female.</bold> Similar to male. Abdominal spiracles 5 of female not approximated medially (<xref ref-type="fig" rid="F2">fig. 7</xref>). Female terminalia as on <xref ref-type="fig" rid="F2">figs 8–9</xref> and Spermatheca as in <xref ref-type="fig" rid="F2">fig. 10</xref>.</p><p><bold>Measurements</bold>. Male: Body length: 4.2–4.5 mm. Wing length: 4.0–4.7 mm; Female: 4.3 mm. Wing length: 4.0 mm</p><fig id="F2" position="float" orientation="portrait"><label>Figures 7–10.</label><caption><p><italic><tp:taxon-name>Angelopteromyia korneyevi</tp:taxon-name></italic> sp. n. <bold>7</bold> abdominal sclerites in female, ventral aspect <bold>8</bold> aculeus, ventral aspect<bold>9</bold> aculeus apex, ventral aspect <bold>10</bold> spermathecae.</p></caption><graphic xmlns:xlink="http://www.w3.org/1999/xlink" xlink:href="ZooKeys-224-081-g002.jpg" position="float" orientation="portrait" xlink:type="simple"/></fig><fig id="F3" position="float" orientation="portrait"><label>Figures 11–12.</label><caption><p><italic><tp:taxon-name>Angelopteromyia korneyevi</tp:taxon-name></italic> sp. n. <bold>11</bold> ♂, total view, lateral <bold>12</bold> ♂, total view, dorsal.</p></caption><graphic xmlns:xlink="http://www.w3.org/1999/xlink" xlink:href="ZooKeys-224-081-g003.jpg" position="float" orientation="portrait" xlink:type="simple"/></fig></tp:treatment-sec><tp:treatment-sec sec-type="Etymology"><title>Etymology.</title><p>The species is named for Dr. Valery A. Korneyev (I. I. Schmalhausen Institute of Zoology, Ukraine), who has made a valuable contribution to the study of Palaearctic <tp:taxon-name>Platystomatidae</tp:taxon-name>.</p></tp:treatment-sec></tp:taxon-treatment>
